# Supplementary material for: A hybrid deep learning-based approach for optimal genotype by environment selection
Source: Front Artif Intell. 2024 Dec 11;7:1312115. doi: 10.3389/frai.2024.1312115 (PMC11670329; doi:10.3389/frai.2024.1312115)
Supplement: Supplementary file 1 [file Data_Sheet_1.zip › main.tex]

\documentclass{article}
\usepackage{graphicx} % Required for inserting images
\usepackage{hyperref}

\usepackage{graphicx}
\usepackage{subcaption}
\usepackage{caption}
\usepackage{graphicx}
\usepackage{subcaption}
\usepackage{csquotes}
\usepackage{float}
\usepackage{dashrule}
\usepackage{eqnarray}
\usepackage{amsmath}
\usepackage{siunitx,graphicx}
\usepackage{gensymb}
\usepackage{color,soul}
\usepackage{multirow}
\usepackage{amsmath}
\usepackage{makecell}
\usepackage{booktabs}       % professional-quality tables

\title{table}
\author{zahra Khalilzdeh}
\date{December 2024}

\begin{document}

\maketitle

\renewcommand{\thetable}{S\arabic{table}}
\setcounter{table}{0} % Reset table counter for supplemental material


\begin{table}[H]
    \centering
    
    \caption{\hl{Comparison of train, validation and test results of RMSE, MAE, and r for the baseline machine learning models and proposed GEM model with and without soil variables in predicting soybean yield. The units of both RMSE and MAE are bushels per acre, matching the units of the predicted and actual yield values. The units of both RMSE and MAE are bushels per acre, matching the units of the predicted and actual yield values.}}
    \label{ComparisonofMLandGEMModelsswithandwithoutSoilVariables}
    \scalebox{0.8}{ % Scale to 80% of its original size
    \begin{tabular}{lccccccc}
        \toprule
        \textbf{Model} & \multicolumn{3}{c}{\textbf{No Soil Variables}} & \multicolumn{3}{c}{\textbf{All 66 Soil Variables are Included}} \\
        \cmidrule(lr){2-4} \cmidrule(lr){5-7}
         & \textbf{RMSE} & \textbf{MAE} & \textbf{r} & \textbf{RMSE} & \textbf{MAE} & \textbf{r} \\
        \midrule
        \textbf{Train} \\
        RF & 3.872 & 2.559 & 0.972 & 3.768 & 2.467 & 0.973 \\
        XGBoost & 7.636 & 5.760 & 0.879 & 7.598 & 5.724 & 0.881 \\
        LASSO Regression & 8.616 & 6.695 & 0.842 & 8.614 & 6.693 & 0.842 \\
        GEM & - & - & - & - & - & - \\
        \midrule
        \textbf{Validation} \\
        RF & 7.965 & 5.938 & 0.864 & 7.962 & 5.936 & 0.864 \\
        XGBoost & 7.894 & 5.925 & 0.867 & 7.876 & 5.901 & 0.867 \\
        LASSO Regression & 9.508 & 7.392 & 0.799 & 9.506 & 7.391 & 0.799 \\
        GEM & 7.613 & 5.779 & 0.877 & 7.602 & 5.746 & 0.878 \\
        \midrule
        \textbf{Validation Percentage Change} \\
        RF vs GEM & -4.62\% & -2.75\% & 1.48\% & -4.74\% & -3.31\% & 1.59\% \\
        XGBoost vs GEM & -3.69\% & -2.53\% & 1.14\% & -3.60\% & -2.69\% & 1.25\%\\
        LASSO Regression vs GEM & -24.89\% & -27.91\% & 8.89\% & -25.04\% & -28.63\% & 8.99\% \\
        \midrule
        \textbf{Test} \\
        RF & 8.078 & 6.037 & 0.864 & 8.075 & 6.034 & 0.864 \\
        XGBoost & 7.973 & 5.995 & 0.868 & 7.956 & 5.981 & 0.868 \\
        LASSO Regression & 9.577 & 7.455 & 0.802 & 9.575 & 7.454 & 0.802 \\
        GEM & 7.674 & 5.844 & 0.878 & 7.649 & 5.804 & 0.879 \\
        \midrule
        \textbf{Test Percentage Change} \\
        RF vs GEM & -5.26\% & -3.30\% & 1.59\% & -5.57\% & -3.96\% & 1.71\% \\
        XGBoost vs GEM & -3.89\% & -2.58\% & 1.14\% & -4.01\% & -3.05\% & 1.25\%\\
        LASSO Regression vs GEM & -24.79\% & -27.57\% & 8.66\% & -25.18\% & -28.43\% & 8.76\% \\
        \bottomrule
        
    \end{tabular}
    }
\end{table}

\end{document}
